# Supplementary material for: Acetyl-CoA synthetase activity is enzymatically regulated by lysine acetylation using acetyl-CoA or acetyl-phosphate as donor molecule
Source: Nat Commun. 2024 Jul 17;15:6002. doi: 10.1038/s41467-024-49952-0 (PMC11255334; doi:10.1038/s41467-024-49952-0)
Supplement: Supplementary file 6 — Source data [file 41467_2024_49952_MOESM6_ESM.xlsx]

## Sheet: Fig. 3b
				Panel a																	Panel b												Panel c												Panel d
Frame	distance														Frame	distance											Frame	distance											Frame	distance
0	4.42676														0	4.33341											0	3.12325											0	7.41039
1	3.99878														1	5.92118											1	3.0689											1	7.5772
2	3.93753														2	5.5823											2	3.98843											2	8.76508
3	5.78771														3	3.71286											3	3.69196											3	6.82802
4	5.35942														4	3.63556											4	3.22806											4	7.88492
5	6.65142														5	4.8081											5	5.44974											5	5.67922
6	6.5913														6	4.47945											6	4.88539								Abstand in Angstrom			6	5.80144
7	6.69003														7	4.53328									Abstand in Angstrom		7	4.33177											7	6.07672								Abstand in Angstrom
8	6.08773									Abstand in Angstrom					8	4.86021											8	3.99888											8	6.75482
9	7.04629														9	5.26106											9	3.70535											9	7.0865
10	5.6169														10	4.83331											10	3.60499											10	6.79699
11	6.19269														11	4.9665											11	3.11138											11	7.56451
12	6.27839														12	5.09221											12	3.27182											12	7.05462
13	6.83183														13	5.2148											13	3.05363											13	7.07229
14	4.20711														14	4.76575											14	2.99921											14	7.36987					Structures / States
15	5.24107														15	3.55355					Structures / States						15	2.94087				Structures / States							15	7.5153
16	4.66104														16	4.79277											16	2.77357											16	8.34815
17	4.99317					Structures / States									17	4.81028											17	2.73278											17	7.76072
18	4.55241														18	5.04202											18	2.75264											18	7.59076
19	4.36856														19	4.5849											19	2.65302											19	7.67236
20	6.46455														20	4.46686											20	2.83035											20	5.23546
21	5.68974														21	4.07021											21	2.94354											21	7.07224
22	6.07507														22	3.72436											22	2.95141											22	6.30591
23	6.07495														23	4.69785											23	3.01051											23	7.28049
24	5.29708														24	4.74189											24	3.31854											24	7.66742
25	4.94161														25	4.64008											25	3.21348											25	7.05797
26	7.03196														26	4.84638											26	3.18572											26	6.9565
27	5.46142														27	4.67025											27	3.5439											27	7.04288
28	7.03751														28	4.99309											28	3.62047											28	7.40677
29	6.43092														29	5.03604											29	3.87522											29	7.2867
30	5.35361														30	4.49984											30	3.04962											30	7.31581
31	6.53005														31	4.39741											31	3.00638											31	6.83795
32	5.5118														32	4.95686											32	2.89431											32	7.60489
33	4.87981														33	4.82998											33	3.02925											33	7.57993
34	6.40252														34	4.99395											34	3.38821											34	7.55817
35	6.11677														35	4.64273											35	2.86667											35	7.00974
36	7.42948														36	5.23945											36	2.74887											36	7.41177
37	6.40703														37	4.98651											37	3.2277											37	5.08907
38	6.31938														38	4.96691											38	2.77271											38	8.176
39	5.25425														39	4.60333											39	2.88812											39	8.33952
40	4.73177														40	4.79583											40	3.02336											40	8.60744
41	6.70502														41	4.32837											41	2.89428											41	7.47025
42	6.04887														42	4.9761											42	2.83096											42	7.72477
43	6.09878														43	5.78783											43	3.1108											43	7.74162
44	5.9568														44	5.87935											44	2.74737											44	7.58063
45	6.78755														45	4.87239											45	3.32575											45	7.35649
46	7.238														46	4.84594											46	4.52064											46	7.90001
47	6.9631														47	4.71228											47	2.95128											47	8.16959
48	7.2516														48	5.15476											48	3.24542											48	8.31752
49	7.41294														49	5.15482											49	2.78482											49	8.02074
50	7.67038														50	5.70316											50	2.59469											50	7.86381
51	6.60286														51	6.17203											51	2.84684											51	6.52756
52	6.22496														52	5.61535											52	3.31251											52	7.28756
53	6.90593														53	5.78145											53	4.33239											53	7.01687
54	6.48707														54	5.40548											54	3.10555											54	6.65665
55	6.47237														55	5.16706											55	2.82505											55	7.17755
56	6.96265														56	4.83841											56	2.97138											56	7.38864
57	6.95949														57	4.94695											57	3.05828											57	7.78856
58	6.76201														58	5.03883											58	3.33639											58	7.5826
59	6.11242														59	5.89592											59	2.93847											59	8.68139
60	6.46254														60	5.2566											60	3.24197											60	7.93382
61	4.69648														61	5.05											61	4.24787											61	8.14223
62	4.54776														62	4.247											62	3.76603											62	7.94764
63	5.28202														63	4.42851											63	3.16582											63	7.99246
64	4.45549														64	4.37784											64	4.076											64	8.30433
65	4.40707														65	5.17001											65	3.18687											65	8.07458
66	4.59424														66	4.17075											66	3.40055											66	8.51638
67	4.84763														67	4.96853											67	3.84089											67	7.49892
68	5.3599														68	4.60986											68	3.22319											68	8.52784
69	5.33943														69	4.84372											69	3.43507											69	8.15
70	5.05508														70	4.76773											70	4.04209											70	8.18371
71	5.76302														71	5.05984											71	4.05701											71	8.08911
72	4.69023														72	5.09802											72	4.01398											72	7.81195
73	4.72823														73	4.74651											73	3.65581											73	8.58008
74	4.62709														74	3.95855											74	3.68799											74	8.39566
75	4.41276														75	4.49693											75	3.30261											75	7.79714
76	4.32519														76	4.61811											76	3.17026											76	7.8073
77	5.26177														77	4.0518											77	3.23787											77	7.42442
78	6.29984														78	5.29982											78	3.57876											78	7.48435
79	5.28622														79	5.71447											79	3.2408											79	7.98792
80	4.70778														80	5.25835											80	3.95884											80	8.16456
81	4.88383														81	5.70341											81	3.84923											81	7.14642
82	5.20967														82	6.75389											82	3.36029											82	7.71739
83	5.00138														83	5.53807											83	2.99659											83	8.21792
84	3.71017														84	5.01959											84	2.98316											84	7.88081
85	3.64124														85	5.303											85	3.34669											85	7.96481
86	4.65289														86	4.43122											86	3.02898											86	7.96555
87	4.76106														87	4.25317											87	3.43034											87	7.01033
88	5.45129														88	5.20765											88	2.8835											88	7.48441
89	5.22884														89	6.26397											89	3.46826											89	7.68282
90	4.47431														90	3.79588											90	3.60301											90	8.22691
91	5.24676														91	5.15879											91	2.9997											91	8.30151
92	4.66172														92	4.34527											92	3.22173											92	7.82422
93	4.11638														93	4.48971											93	3.09935											93	7.5014
94	4.68195														94	4.61179											94	3.55847											94	7.37709
95	5.52386														95	5.20515											95	3.8536											95	8.41116
96	4.37287														96	5.3609											96	3.10698											96	8.22042
97	4.75195														97	4.77748											97	3.57319											97	7.84114
98	4.28824														98	5.26833											98	2.95082											98	8.27206
99	5.09169														99	4.61935											99	4.27981											99	6.81473
100	4.8181														100	4.09265											100	3.29765											100	7.95934
101	6.59748														101	5.4303											101	3.85509											101	7.25803
102	4.68633														102	4.35997											102	3.50689											102	8.47283
103	5.25986														103	5.10359											103	3.37839											103	8.01803
104	5.00623														104	5.18335											104	2.88937											104	7.65067
105	4.87662														105	4.2568											105	3.39935											105	7.20921
106	4.97797														106	4.54681											106	2.76834											106	7.95868
107	4.98732														107	5.35764											107	2.96199											107	9.30038
108	4.96349														108	5.16231											108	3.17266											108	7.63424
109	5.19229														109	4.76655											109	3.15813											109	7.96047
110	5.50067														110	4.46338											110	3.44626											110	8.03905
111	4.36543														111	4.3742											111	3.11691											111	7.84133
112	4.58277														112	3.3783											112	2.67843											112	7.93536
113	5.95392														113	5.94197											113	2.90284											113	7.31434
114	5.62404														114	5.77625											114	3.09874											114	7.3485
115	5.09553														115	4.65175											115	3.20445											115	7.12742
116	5.66211														116	5.94563											116	3.96318											116	7.69287
117	4.50738														117	5.77808											117	3.05438											117	8.25614
118	6.09176														118	4.06637											118	3.72007											118	8.36794
119	5.26294														119	4.38056											119	3.43296											119	8.09685
120	5.98975														120	5.41731											120	4.16085											120	8.02673
121	6.07634														121	4.75877											121	4.30983											121	7.60839
122	6.39361														122	5.13969											122	4.4709											122	7.61909
123	6.19856														123	4.23412											123	3.89357											123	7.59278
124	7.06525														124	5.44495											124	7.00924											124	8.18788
125	6.84858														125	5.23556											125	7.14684											125	8.48543
126	5.82276														126	5.06412											126	2.79407											126	8.08111
127	5.46598														127	5.76413											127	2.91039											127	7.98083
128	5.54207														128	5.33401											128	2.95147											128	8.20937
129	5.4802														129	5.71468											129	3.10176											129	8.16246
130	6.03159														130	5.53487											130	2.94402											130	7.86666
131	5.90157														131	3.38258											131	2.855											131	6.10339
132	6.17592														132	3.29979											132	2.76602											132	6.91884
133	4.63664														133	3.31106											133	3.37829											133	6.4513
134	10.6137														134	5.01209											134	3.11583											134	7.9637
135	9.55398														135	4.5572											135	3.1348											135	8.21473
136	8.23499														136	4.8593											136	3.24441											136	7.80173
137	5.4896														137	4.87078											137	3.12212											137	8.22592
138	7.68819														138	3.93251											138	2.95222											138	8.10174
139	6.69216														139	4.99926											139	3.21934											139	8.73686
140	5.94606														140	4.55076											140	2.85533											140	8.01817
141	7.00395														141	5.29073											141	2.9771											141	7.70491
142	5.97514														142	5.73917											142	2.77531											142	7.74314
143	7.01162														143	4.96167											143	3.09121											143	7.63921
144	5.01546														144	5.93656											144	2.98253											144	8.86927
145	5.75019														145	4.87429											145	2.89246											145	8.06844
146	6.03037														146	4.77475											146	3.19134											146	8.15761
147	6.5502														147	5.3885											147	2.87157											147	8.28686
148	5.65675														148	5.67466											148	2.76208											148	8.2304
149	5.62172														149	4.84973											149	2.87111											149	8.05669
150	4.77064														150	5.02879											150	3.23335											150	7.64181
151	6.27293														151	3.61751											151	2.88937											151	6.3265
152	7.14874														152	3.34733											152	2.88899											152	5.34837
153	7.08357														153	5.0225											153	2.67458											153	8.24428
154	6.50595														154	4.79324											154	2.85485											154	7.54622
155	7.21771														155	4.37188											155	3.44501											155	7.4792
156	7.45009														156	4.70891											156	3.05004											156	7.90799
157	6.629														157	4.4184											157	3.13287											157	7.61374
158	6.54737														158	4.66148											158	3.33728											158	7.37809
159	7.09697														159	4.74565											159	3.0438											159	8.01181
160	6.90868														160	4.19149											160	2.84682											160	7.34947
161	6.98549														161	4.56231											161	2.94264											161	7.82533
162	6.81594														162	4.56424											162	2.92408											162	8.29163
163	7.46794														163	4.08618											163	2.88581											163	7.57357
164	8.01053														164	4.19029											164	2.84149											164	8.18351
165	8.38621														165	4.33889											165	3.09367											165	8.88032
166	8.78424														166	4.60897											166	2.92189											166	9.145
167	7.67298														167	4.3565											167	2.7501											167	8.08255
168	7.50734														168	5.36736											168	3.25236											168	6.15977
169	3.61569														169	5.51755											169	2.73676											169	8.87492
170	3.06951														170	5.40011											170	3.05629											170	8.38244
171	3.98768														171	3.68063											171	6.27703											171	9.63692
172	8.36702														172	4.58188											172	4.03069											172	6.94566
173	9.22758														173	3.94652											173	3.74511											173	6.84857
174	6.68706														174	5.10216											174	2.99087											174	5.4303
175	7.69823														175	4.21484											175	3.09478											175	7.08697
176	6.79573														176	3.8396											176	3.3835											176	6.84852
177	7.83662														177	3.70103											177	3.11523											177	7.0811
178	7.9431														178	4.5811											178	2.9268											178	7.00364
179	6.22946														179	4.88367											179	2.83648											179	4.56013
180	7.84932														180	5.82364											180	2.86834											180	5.88145
181	5.7547														181	4.48856											181	2.83685											181	6.14555
182	6.14429														182	3.67306											182	2.98884											182	6.10965
183	4.73679														183	4.80154											183	3.34902											183	8.00984
184	4.9809														184	3.59268											184	2.78838											184	6.49881
185	3.2361														185	5.46202											185	3.3052											185	4.80062
186	3.37928														186	5.98483											186	2.83682											186	4.21399
187	3.96651														187	5.31541											187	2.93071											187	3.97161
188	3.26748														188	4.75742											188	2.74116											188	4.35409
189	3.5454														189	5.72995											189	2.89536											189	4.46415
190	3.10499														190	4.69985											190	2.84618											190	4.79235
191	3.14812														191	5.22529											191	2.85195											191	4.23024
192	3.6998														192	5.53308											192	3.3237											192	4.57523
193	3.66729														193	5.28785											193	3.11631											193	4.34035
194	3.80816														194	5.33949											194	3.05844											194	4.4442
195	3.79729														195	5.651											195	2.77548											195	4.03718
196	3.96591														196	5.87015											196	4.09696											196	4.88692
197	3.37692														197	5.75987											197	2.88108											197	3.96196
198	3.02153														198	4.94073											198	2.8669											198	3.93707
199	3.39008														199	5.1757											199	3.86075											199	3.65378
200	3.20423														200	4.90888											200	3.77229											200	4.15255
201	3.11729														201	5.01012											201	3.2008											201	3.65426
202	3.15029														202	4.60363											202	3.64541											202	4.07379
203	3.26642														203	4.53724											203	3.74797											203	4.38793
204	3.30075														204	5.74188											204	2.83889											204	3.8354
205	3.20655														205	5.60509											205	2.98869											205	3.60438
206	3.61554														206	5.16926											206	3.78926											206	7.04716
207	4.38259														207	3.61699											207	3.01625											207	7.85832
208	4.15919														208	4.04648											208	2.99528											208	4.16469
209	3.16366														209	5.43133											209	2.88131											209	4.55603
210	3.3328														210	3.8328											210	2.78921											210	6.66722
211	3.00787														211	3.80739											211	2.92415											211	5.49299
212	3.43218														212	3.61879											212	2.91961											212	5.89964
213	4.4129														213	4.1472											213	2.86339											213	6.88746
214	4.52348														214	4.38547											214	2.88697											214	6.77695
215	4.63472														215	3.76359											215	2.81964											215	7.13734
216	4.35955														216	4.12234											216	2.90013											216	6.86588
217	2.99058														217	4.7611											217	2.93732											217	5.86048
218	2.91255														218	4.70424											218	3.17312											218	5.22052
219	3.67822														219	3.9202											219	2.91822											219	7.11286
220	3.11928														220	4.12742											220	3.02295											220	7.25502
221	2.75069														221	4.33599											221	2.76854											221	7.35416
222	2.74567														222	5.28909											222	3.12383											222	4.70413
223	4.02438														223	6.62738											223	2.88029											223	6.71489
224	3.80761														224	6.54755											224	2.94047											224	6.07828
225	3.02858														225	4.65459											225	2.69669											225	7.20728
226	4.09672														226	4.00558											226	2.73259											226	6.10542
227	3.58461														227	4.31543											227	2.83961											227	5.94824
228	2.68159														228	4.56684											228	3.353											228	7.04922
229	2.76409														229	5.05532											229	3.17791											229	6.5427
230	2.82895														230	4.79175											230	2.94839											230	7.9202
231	2.73066														231	4.35703											231	2.99598											231	6.01972
232	2.74377														232	5.70465											232	3.01791											232	7.75199
233	3.02671														233	5.62538											233	2.6866											233	8.00342
234	2.84268														234	4.88024											234	2.80896											234	7.84117
235	3.13405														235	5.34223											235	3.50559											235	6.94969
236	2.93013														236	5.18812											236	3.02215											236	7.25278
237	3.65881														237	6.22013											237	2.91962											237	7.83249
238	3.07626														238	5.25628											238	2.88611											238	4.38178
239	2.85958														239	5.69192											239	3.15056											239	4.52105
240	4.35778														240	3.74309											240	3.01772											240	4.6789
241	3.21348														241	3.66386											241	2.59659											241	4.86254
242	5.10094														242	6.13222											242	3.35255											242	7.34955
243	5.7774														243	5.55235											243	2.9996											243	7.32569
244	3.08575														244	4.11533											244	2.76815											244	7.91094
245	3.67225														245	3.97752											245	3.1977											245	8.09592
246	3.21196														246	4.39298											246	2.70118											246	7.91138
247	4.77597														247	4.51547											247	2.66343											247	8.65779
248	2.83094														248	4.67541											248	2.86694											248	7.08166
249	6.80677														249	4.68628											249	3.28911											249	8.13873
250	7.64194														250	3.45309											250	2.87497											250	7.70957
251	6.41794														251	3.88173											251	4.20711											251	5.7852
252	6.25619														252	3.3194											252	3.82097											252	6.69662
253	6.33498														253	3.80966											253	3.54322											253	6.90508
254	5.48725														254	4.40061											254	3.7514											254	5.96127
255	6.20187														255	3.53281											255	3.39808											255	6.43732
256	6.56073														256	3.11199											256	3.29978											256	4.78569
257	6.09981														257	3.17128											257	3.06558											257	6.08526
258	7.31552														258	3.86009											258	2.8676											258	7.3402
259	7.57818														259	3.69537											259	3.00317											259	7.30844
260	6.92851														260	4.29023											260	2.76131											260	7.65083
261	7.93922														261	4.39964											261	3.26046											261	5.74996
262	8.4637														262	3.97643											262	2.9106											262	8.17337
263	8.14597														263	4.27712											263	3.00012											263	7.58203
264	9.86916														264	4.92821											264	3.42622											264	7.13621
265	8.81328														265	4.4216											265	3.02953											265	7.44109
266	9.10868														266	4.34699											266	2.96869											266	7.25253
267	7.48362														267	4.16366											267	2.92977											267	8.54576
268	8.04814														268	4.10778											268	3.01752											268	8.88605
269	9.04815														269	4.36605											269	3.04044											269	9.02562
270	9.40797														270	4.18294											270	2.79367											270	7.83481
271	8.54874														271	4.28091											271	2.84156											271	9.4146
272	7.00455														272	3.51451											272	3.02075											272	8.51917
273	8.2709														273	4.23093											273	2.83833											273	7.97135
274	7.42517														274	3.79264											274	2.68267											274	7.93828
275	6.91348														275	3.5757											275	2.89889											275	8.00238
276	10.5763														276	5.52248											276	2.71948											276	7.50359
277	9.89821														277	5.68705											277	2.82614											277	6.96479
278	10.4656														278	5.05311											278	2.62088											278	7.02689
279	9.96869														279	5.40916											279	2.71164											279	7.93389
280	10.7767														280	5.79453											280	2.91599											280	7.33807
281	10.0859														281	5.53456											281	2.86977											281	7.34287
282	10.209														282	5.46452											282	2.81309											282	7.58812
283	9.01285														283	4.70943											283	3.08674											283	7.85916
284	9.36898														284	5.27493											284	3.00274											284	8.11725
285	9.17667														285	4.37724											285	2.91384											285	7.93965
286	9.71491														286	5.34314											286	2.7106											286	7.86233
287	9.48724														287	5.23236											287	2.79531											287	8.03063
288	9.83113														288	5.11549											288	2.87529											288	7.43629
289	9.67593														289	5.00552											289	2.82776											289	7.60612
290	9.3353														290	5.4669											290	3.37787											290	7.62596
291	10.7129														291	5.96781											291	3.58153											291	8.596
292	10.1029														292	4.73202											292	3.35738											292	7.6407
293	5.67492														293	3.97981											293	3.33531											293	5.55705
294	4.89559														294	4.60044											294	3.18448											294	7.07716
295	6.08874														295	3.93419											295	3.09246											295	6.58
296	8.85065														296	7.10921											296	2.9476											296	5.30041
297	7.4234														297	4.94767											297	3.5409											297	8.12524
298	9.90758														298	7.69085											298	3.06049											298	8.00072

## Sheet: Fig. 3c
AcuA residue	acetyl-CoA	CoA	Acetyl-CoA	CoA
E82	0.240569	0.20016	22.7065	20.1016
E85	0.0273301	0.0716347	2.5796	7.1941
E97	0.247498	0.160528	23.3606	16.1214
E102	0.0397757	0.123753	3.7543	12.4283
E135	0.504297	0.439666	47.599	44.1546

## Sheet: Fig. 7a
						Panel a														Panel b														Panel c
	Frame	distance												Frame	Distance1													Frame	distance
	0	282054												0	4.06421													0	1103714
	1	265636												1	6.685													1	1173104
	2	381724												2	5.3221													2	1144862
	3	361407												3	5.68506													3	1104656
	4	271701												4	4.96188													4	1028557
	5	286626												5	6.43826													5	1143675
	6	262047												6	6.04317													6	116336								Abstand in Angstrom
	7	266518										Abstand in Angstrom		7	5.94588													7	1196806
	8	278959												8	6.60548											Abstand in Angstrom		8	1059127
	9	266319												9	6.45605													9	1111911
	10	260159												10	6.81916													10	1073669
	11	261109												11	6.09155													11	1089742
	12	323071												12	6.43676													12	1095188
	13	275844												13	6.17468													13	1118149
	14	343756							Structures / States					14	6.63765													14	1112398				Structures / States
	15	274606												15	6.39828													15	1048905
	16	344662												16	6.55785													16	1146585
	17	259191												17	6.60505													17	1212399
	18	350112												18	7.08563						Structures / States							18	1124586
	19	288966												19	6.55373													19	1100595
	20	269913												20	7.64148													20	115702
	21	278898												21	4.15481													21	1209494
	22	255287												22	4.07862													22	1169013
	23	262536												23	4.71556													23	108757
	24	307458												24	4.61361													24	1200129
	25	256388												25	4.7929													25	1149346
	26	36472												26	5.29339													26	121116
	27	32868												27	4.66789													27	6451066
	28	473229												28	5.77927													28	6947366
	29	428636												29	4.6616													29	7837654
	30	336696												30	4.1628													30	7859019
	31	277987												31	3.5572													31	8050866
	32	261089												32	3.85267													32	7286142
	33	268046												33	3.72168													33	7939512
	34	257346												34	3.79331													34	8030661
	35	269596												35	4.69134													35	7812828
	36	270588												36	5.0476													36	7824873
	37	26052												37	4.14761													37	7662903
	38	259253												38	3.88629													38	7509556
	39	270723												39	3.46383													39	7813792
	40	269073												40	3.81356													40	6945764
	41	267392												41	3.78211													41	8250873
	42	257484												42	4.43202													42	8715072
	43	277188												43	4.70152													43	7124097
	44	250908												44	4.84356													44	8399879
	45	257151												45	4.64083													45	8286695
	46	267135												46	4.16421													46	7349062
	47	274755												47	4.11863													47	7154159
	48	258174												48	4.59544													48	7576075
	49	261003												49	4.49125													49	7766075
	50	260596												50	4.01026													50	8781699
	51	253227												51	3.72135													51	8676193
	52	271392												52	3.5037													52	8925069
	53	260831												53	3.60361													53	9051044
	54	267593												54	4.38585													54	8633722
	55	255921												55	3.73303													55	9250653
	56	25433												56	4.30877													56	8489796
	57	263171												57	4.39793													57	9253112
	58	267629												58	5.17051													58	6681589
	59	264304												59	5.6517													59	749143
	60	258703												60	4.35323													60	8086615
	61	25998												61	4.58735													61	6853942
	62	258543												62	5.50021													62	720561
	63	253568												63	5.76009													63	7691612
	64	365977												64	4.41228													64	7729512
	65	271424												65	5.22373													65	7599937
	66	286827												66	4.80753													66	8083961
	67	287559												67	4.7059													67	7404404
	68	265004												68	3.81527													68	9026481
	69	334548												69	6.15525													69	8416332
	70	335606												70	6.00426													70	9180302
	71	364326												71	5.1687													71	8663309
	72	786409												72	4.73633													72	7416843
																												73	7574674
																												74	7331429
																												75	7776976
																												76	1117708
																												77	9133954
																												78	9674749
																												79	9774755
																												80	799499
																												81	7527563
																												82	7506807
																												83	1169765
																												84	1162468
																												85	1081863
																												86	1102212
																												87	106435
																												88	1080723
																												89	1057431
																												90	1013588
																												91	1131407
																												92	1092122
																												93	119809
																												94	7456301
																												95	8756982
																												96	6043886
																												97	7520397
																												98	9558412
																												99	1122453
																												100	9972369
																												101	8289686
																												102	9084808
																												103	8010328
																												104	1073585
																												105	1101821
																												106	1080445
																												107	1177777
																												108	1201782
																												109	1134409
																												110	1168764
																												111	1162306
																												112	1097565
																												113	1104546
																												114	9450314
																												115	9831587
																												116	8418775
																												117	9426869
																												118	9934984
																												119	1085881
																												120	9954741
																												121	9307241
																												122	9989555
																												123	8950481
																												124	9947795
																												125	9602858
																												126	8492672
																												127	104521
																												128	1205314
																												129	121538
																												130	1009736
																												131	9578393
																												132	1066298
																												133	9808421
																												134	1061515
																												135	1102116
																												136	1033942
																												137	1069361
																												138	1181988
																												139	1166555
																												140	1180508
																												141	1199227
																												142	12246
																												143	1075477
																												144	1137745
																												145	1120278
																												146	1159869
																												147	1146468
																												148	1205547
																												149	115512
																												150	1120385
																												151	1074517
																												152	9292194
																												153	9639174
																												154	1252725
																												155	1221858
																												156	1246136
																												157	1274363
																												158	1206633
																												159	1152709
																												160	1158278
																												161	1226641
																												162	1058583
																												163	1049032
																												164	1092567
																												165	1190915
																												166	1094539
																												167	1123406
																												168	1018587
																												169	1108512
																												170	1137002
																												171	116505
																												172	1253931
																												173	1110544
																												174	108306
																												175	1156665
																												176	1154263
																												177	1088748
																												178	1075709
																												179	109711
																												180	1186366
																												181	1155278
																												182	1081699
																												183	1134556
																												184	1115423
																												185	1136029
																												186	1121512
																												187	130906
																												188	1230635
																												189	1277132
																												190	9807339
																												191	9976856
																												192	1167172
																												193	114225
																												194	1093593
																												195	1149741
																												196	1100315
																												197	1007755
																												198	1123011
																												199	1112129
																												200	1054017
																												201	9974429
																												202	1056689
																												203	1025012
																												204	1106848
																												205	1096159
																												206	1055796
																												207	1032882
																												208	1202578
																												209	1165963
																												210	1047479
																												211	1090931
																												212	1117956
																												213	1081185
																												214	1105354
																												215	1158701
																												216	1090284
																												217	1182769
																												218	1126175
																												219	1104674
																												220	1166221
																												221	1097728
																												222	1195676
																												223	1063805
																												224	1246518
																												225	1159035
																												226	1127756
																												227	1063659
																												228	120748
																												229	1176596
																												230	1120549
																												231	1160779
																												232	1008126
																												233	1039558
																												234	1220387
																												235	1222326
																												236	1096851
																												237	1135936
																												238	112202
																												239	1127397
																												240	1139219
																												241	1237254
																												242	1134127
																												243	1182793
																												244	1091057
																												245	1207961
																												246	1154607
																												247	1124453
																												248	1141994
																												249	1092121
																												250	1099351
																												251	1200489
																												252	1170286
																												253	122093
																												254	1175282
																												255	1083945
																												256	1203346
																												257	1257792
																												258	1197549
																												259	1162241
																												260	1118058
																												261	1034344
																												262	1157138
																												263	1162904
																												264	1041145
																												265	1226028
																												266	1246756
																												267	1205498
																												268	9877202
																												269	1123671
																												270	1168648
																												271	1190755
																												272	1189995
																												273	1130989
																												274	1119613
																												275	1111768
																												276	1151204
																												277	1071735
																												278	1139206
																												279	1060182
																												280	1112857
																												281	1058136
																												282	1205932
																												283	1086388
																												284	1124907
																												285	103499
																												286	1034574
																												287	113659
																												288	1028387
																												289	1101178
																												290	1048338
																												291	1083799
																												292	7021905
																												293	7158604
																												294	7114702
																												295	6669029
																												296	7416484
																												297	6836316
																												298	7272276
																												299	7213258
																												300	7496627
																												301	7158174
																												302	7745226
																												303	7519541
																												304	7099993
																												305	7753127
																												306	7051698
																												307	7953454
																												308	711729
																												309	7502636
																												310	8244876
																												311	7958017
																												312	6944891
																												313	7599521
																												314	6991126
																												315	6602502
																												316	6530713
																												317	6879985
																												318	7432406
																												319	6884933
																												320	8491035
																												321	7876871
																												322	7734067
																												323	7943454
																												324	8415558
																												325	7982376
																												326	7735955
																												327	7777897
																												328	7902711
																												329	7750183
																												330	6864594
																												331	7486977
																												332	7442926
																												333	7954318
																												334	8605771
																												335	7009123
																												336	755052
																												337	7999712
																												338	7028334
																												339	7125649
																												340	1155693
																												341	1042424
																												342	1053665
																												343	108814
																												344	1140689
																												345	1127734
																												346	1108994
																												347	1129651
																												348	1168109
																												349	1128113
																												350	1124639
																												351	1147917
																												352	1105276
																												353	1174397
																												354	1114077
																												355	1145573
																												356	1139516
																												357	1173065
																												358	109567
																												359	1235164
																												360	1198381
																												361	1158168
																												362	117021
																												363	1140585
																												364	1105464
																												365	1071053
																												366	1141688
																												367	1197995
																												368	1142945
																												369	1062248
																												370	1112241
																												371	1076252
																												372	1192212
																												373	1181328
																												374	1155046
																												375	1188406
																												376	1137697
																												377	1135793
																												378	11438
																												379	1044426
																												380	1196051
																												381	979195
																												382	121105
																												383	1157146
																												384	1112533
																												385	1135348
																												386	108584
																												387	1048023
																												388	1146427
																												389	1101091
																												390	9842502
																												391	1095561
																												392	1045514
																												393	1108656
																												394	1149882
																												395	1239972
																												396	1088866
																												397	1104689
																												398	1094724
																												399	1129007
																												400	109737
																												401	1108465
																												402	1128276
																												403	1210701
																												404	1095191
																												405	1102375
																												406	1007859
																												407	1096604
																												408	1101113
																												409	1193363
																												410	1147971
																												411	1207739
																												412	1118238
																												413	1151375
																												414	1095571
																												415	1153889
																												416	1099201
																												417	1134791
																												418	118289
																												419	115405
																												420	1130732
																												421	1145061
																												422	1090951
																												423	1219076
																												424	1175461
																												425	1105722
																												426	9571486
																												427	836971
																												428	9295974
																												429	7274291
																												430	7721283
																												431	7991832
																												432	7534341
																												433	7335305
																												434	8065333
																												435	6900959
																												436	7199892
																												437	8172565
																												438	7273739
																												439	7551419
																												440	7430957
																												441	7308385
																												442	8082982
																												443	1028439
																												444	1036706
																												445	1105395
																												446	1088526
																												447	112351
																												448	112611
																												449	1166381
																												450	1082534
																												451	1006961
																												452	1130103
																												453	1087015
																												454	1123556
																												455	1127712
																												456	1080208
																												457	1081354
																												458	1088886
																												459	1126609
																												460	1237165
																												461	1111538
																												462	114486
																												463	1060308
																												464	8717618
																												465	8089942
																												466	7652323
																												467	7260696
																												468	6847685
																												469	7500598
																												470	9543136
																												471	1019176
																												472	1002515
																												473	1091124
																												474	1084992
																												475	116071
																												476	1180524
																												477	1108608
																												478	986329
																												479	1054343
																												480	1166016
																												481	1154854
																												482	9368865
																												483	1091865
																												484	9893185
																												485	102371
																												486	8774257
																												487	8764028
																												488	9000578
																												489	8419496
																												490	9107829
																												491	1099373
																												492	1115843
																												493	1115481
																												494	1026394
																												495	9434526
																												496	9431843
																												497	9697935
																												498	9427721
																												499	9578642
																												500	9162541
																												501	7081787
																												502	6401269
																												503	702865
																												504	7009516
																												505	6970822
																												506	6774101
																												507	1011643
																												508	1054774
																												509	1047446
																												510	7923185
																												511	743239
																												512	7528848
																												513	7826988
																												514	7617697
																												515	7331562
																												516	8884933
																												517	9557278
																												518	9946735
																												519	1011551
																												520	1060325
																												521	998214
																												522	953991
																												523	8891994
																												524	7799553
																												525	8925706
																												526	8832924
																												527	7813519
																												528	715774
																												529	7369088
																												530	8034716
																												531	7272184
																												532	704067
																												533	6921638
																												534	7400118
																												535	7162303
																												536	7197871
																												537	8947433
																												538	6619581
																												539	754842
																												540	7609659
																												541	6698606
																												542	113893
																												543	103969
																												544	1076333
																												545	1106468
																												546	1007193
																												547	1042833
																												548	1006288
																												549	1047593
																												550	1078606
																												551	1091356
																												552	1077428
																												553	1065083
																												554	1048128
																												555	1082336
																												556	1121241
																												557	1097965
																												558	1188218
																												559	1084099
																												560	116956
																												561	1127017
																												562	1062255
																												563	1139792
																												564	106902
																												565	1094803
																												566	1092263
																												567	1062417
																												568	1161434
																												569	1114262
																												570	1150549
																												571	1083628
																												572	1157109
																												573	1117283
																												574	1152939
																												575	1092291
																												576	1080239
																												577	1157877
																												578	1049128
																												579	110994
																												580	1108115
																												581	1177623
																												582	1181392
																												583	1108667
																												584	1183587
																												585	1211536
																												586	1206907
																												587	9084824
																												588	9588711
																												589	9897943
																												590	1028711
																												591	1059425
																												592	1058908
																												593	9002412
																												594	1199396
																												595	1026815
																												596	1156599
																												597	1107483
																												598	1081198
																												599	1125755
																												600	1205688
																												601	1139327
																												602	1187895
																												603	1066287
																												604	1053006
																												605	9271464
																												606	9151586
																												607	8685466
																												608	1059998
																												609	1007478
																												610	9996946
																												611	1083502
																												612	1129599
																												613	111913
																												614	1122588
																												615	10.86
																												616	1143453
																												617	1165462
																												618	1090405
																												619	1163507
																												620	1070756
																												621	1120644
																												622	1112011
																												623	1081239
																												624	9213232
																												625	9489265
																												626	8131002
																												627	9867915
																												628	9019943
																												629	112415
																												630	1144531
																												631	1224202
																												632	8216619
																												633	9314401
																												634	1139947
																												635	9200144
																												636	7640938
																												637	9478243
																												638	1012048
																												639	8778085
																												640	896463
																												641	8585784
																												642	7799378
																												643	8489341
																												644	9045583
																												645	8450395
																												646	7769337
																												647	7324741
																												648	8045067
																												649	6462694
																												650	6936041
																												651	6412854
																												652	7091756
																												653	6842958
																												654	6904471
																												655	7003203
																												656	60691
																												657	6573203
																												658	7136004
																												659	120587
																												660	1227018
																												661	1041957
																												662	9058757
																												663	7261898
																												664	9512623
																												665	7564234
																												666	9668058
																												667	7758027
																												668	7167286
																												669	7757479
																												670	4128688
																												671	4021564
																												672	5192146
																												673	5687213
																												674	5285791
																												675	6109847
																												676	6586337
																												677	790452
																												678	1170356
																												679	1053288
																												680	1027941
																												681	1080776
																												682	1101513
																												683	9924554
																												684	1004623
																												685	1061745
																												686	9603372
																												687	1044114
																												688	1013151
																												689	1110769
																												690	1095769
																												691	1062223
																												692	1057013
																												693	1006192
																												694	9999729
																												695	102625
																												696	1077644
																												697	9909775
																												698	1070792
																												699	9943709
																												700	9248517
																												701	9344976
																												702	1078236
																												703	1046516
																												704	1016576
																												705	1108486
																												706	1065638
																												707	1075932
																												708	1002387
																												709	109343
																												710	1061338
																												711	1048099
																												712	1070227
																												713	1065007
																												714	1046743
																												715	1091355
																												716	1078056
																												717	1116585
																												718	9542585
																												719	109287
																												720	1029983
																												721	8893477
																												722	9599395
																												723	9705368
																												724	1033175
																												725	9718746
																												726	9870358
																												727	9955689
																												728	9268278
																												729	1026796
																												730	9499746
																												731	952388
																												732	9588461
																												733	9952332
																												734	9553966
																												735	8693617
																												736	8138041
																												737	8070829
																												738	7725615
																												739	8392426
																												740	7551944
																												741	8373407
																												742	9959701
																												743	7825525
																												744	8252348
																												745	9887054
																												746	101727
																												747	8293656
																												748	7754062
																												749	7673806
																												750	9166154
																												751	8377386
																												752	7921847
																												753	8159928
																												754	9419651
																												755	8395149
																												756	9001657
																												757	9417163
																												758	1025356
																												759	9730924
																												760	8110945
																												761	8044353
																												762	9705898
																												763	1100252
																												764	1010061
																												765	1008724
																												766	106892
																												767	1123368
																												768	9920789
																												769	106785
																												770	1033694
																												771	1048622
																												772	1091162
																												773	1030142
																												774	1097142
																												775	1092921
																												776	1061467
																												777	1126006
																												778	1071763
																												779	1117812
																												780	1065652
																												781	1064254
																												782	1049036
																												783	1085624
																												784	1100064
																												785	1026952
																												786	1069243
																												787	10861
																												788	103998
																												789	9401198
																												790	1006646
																												791	1041038
																												792	9200747
																												793	1047329
																												794	103483
																												795	9883669
																												796	1014156
																												797	1055752
																												798	9811062
																												799	1083903
																												800	1039716
																												801	9889414
																												802	1091858
																												803	1130092
																												804	1079439
																												805	1046533
																												806	1089325
																												807	1093958
																												808	1097356
																												809	1100447
																												810	1109954
																												811	1093144
																												812	1093136
																												813	1122394
																												814	1091471
																												815	9621749
																												816	1062232
																												817	9872621
																												818	8379013
																												819	864653
																												820	1005665
																												821	6108541
																												822	5281919
																												823	7172184
																												824	5806283
																												825	7263414
																												826	8689027
																												827	8009054
																												828	7751179
																												829	8250923
																												830	7900415
																												831	8057983
																												832	830576
																												833	8156261
																												834	7467877
																												835	8636853
																												836	1037255
																												837	7846164
																												838	7943752
																												839	8383916
																												840	9031832
																												841	8253854
																												842	8266203
																												843	817006
																												844	7720721
																												845	9324409
																												846	9573915
																												847	9531562
																												848	9193738
																												849	9432702
																												850	9901707
																												851	9601554
																												852	9272215
																												853	8942616
																												854	9291086
																												855	9793435
																												856	9155805
																												857	9023752
																												858	1017356
																												859	9513811
																												860	9940963
																												861	10259
																												862	9943542
																												863	8581622
																												864	9379325
																												865	9428504
																												866	1016672
																												867	9609038
																												868	8823607
																												869	8266261
																												870	7742139
																												871	8299
																												872	8109206
																												873	8013716
																												874	8088508
																												875	7944588
																												876	9404491
																												877	9413365
																												878	9289607
																												879	9980614
																												880	9312407
																												881	9227157
																												882	9759112
																												883	9328667
																												884	9857702
																												885	836421
																												886	83933
																												887	9882916
																												888	9761993
																												889	958977
																												890	9498548
																												891	9429052
																												892	9765864
																												893	1031072
																												894	9521367
																												895	9670571
																												896	9620197
																												897	9212836
																												898	961181
																												899	9768022
																												900	9692149
																												901	9964178
																												902	1111148
																												903	952684
																												904	9563765
																												905	9541381
																												906	9551978
																												907	1035005
																												908	9948846
																												909	9725841
																												910	9962188
																												911	106258
																												912	1045097
																												913	9278769
																												914	9925483
																												915	9474755
																												916	9652308
																												917	1003494
																												918	9956035
																												919	9899378
																												920	1014808
																												921	9623448
																												922	9854065
																												923	1007537
																												924	1107595
																												925	1007393
																												926	1031391
																												927	1032773
																												928	929395
																												929	9747803
																												930	1058606
																												931	1006131
																												932	9519609
																												933	9662498
																												934	9575714
																												935	1027923
																												936	1089926
																												937	1013553
																												938	1056914
																												939	9560674
																												940	9977328
																												941	1048351
																												942	1072972
																												943	1119675
																												944	1058732
																												945	1053706
																												946	9332878
																												947	1071003
																												948	9979449
																												949	1081111
																												950	1116396
																												951	1096397
																												952	106179
																												953	9845591
																												954	1022493
																												955	1041317
																												956	1045534
																												957	9897652
																												958	9877903
																												959	1027482
																												960	1002401
																												961	1085582
																												962	1018399
																												963	1067268
																												964	9731641
																												965	101771
																												966	1013534
																												967	9975977
																												968	9985166
																												969	9619589
																												970	9258608
																												971	9659145
																												972	9748865
																												973	9723092
																												974	9424873
																												975	9538018
																												976	1021842
																												977	9766071
																												978	1047219
																												979	9178072
																												980	1032102
																												981	9887105
																												982	9982633
																												983	9986325
																												984	1080671
																												985	9323343
																												986	1006459
																												987	1044323
																												988	951337
																												989	9519351
																												990	9821569
																												991	8372086
																												992	9520182
																												993	8454032
																												994	8547476
																												995	1015083
																												996	1085126
																												997	9570539
																												998	9530639
																												999	9589882
																												1000	101116
																												1001	9214022
																												1002	933426
																												1003	9817727
																												1004	9982534
																												1005	1052829
																												1006	8939998
																												1007	92273
																												1008	9919344
																												1009	7845531
																												1010	867108
																												1011	9003631
																												1012	8270393
																												1013	1083662
																												1014	9637149
																												1015	8408021
																												1016	8156329
																												1017	8280785
																												1018	8326776
																												1019	773822
																												1020	8253269
																												1021	7778749
																												1022	8234516
																												1023	8425342
																												1024	9733591
																												1025	9486054
																												1026	8869607
																												1027	8514276
																												1028	9584817
																												1029	9819488
																												1030	1116388
																												1031	9842247
																												1032	100784
																												1033	1064052
																												1034	109533
																												1035	1073282
																												1036	9448148
																												1037	1036071
																												1038	1019444
																												1039	1091615
																												1040	1013251
																												1041	1000386
																												1042	1070181
																												1043	1051655
																												1044	1099326
																												1045	9972727
																												1046	9809431
																												1047	1080245
																												1048	1093384
																												1049	1082272
																												1050	1112854
																												1051	1030105
																												1052	1099338
																												1053	1057218
																												1054	1072479
																												1055	1085807
																												1056	1064602
																												1057	1062577
																												1058	1033448
																												1059	1034344
																												1060	1062009
																												1061	1076526
																												1062	1057633
																												1063	9779242
																												1064	1033402
																												1065	9828254
																												1066	9091862
																												1067	8439793
																												1068	1070985
																												1069	1095007
																												1070	1123041
																												1071	1158174
																												1072	1047872
																												1073	9761474
																												1074	1096364
																												1075	1069013
																												1076	1110317
																												1077	1081254
																												1078	1106381
																												1079	1013368
																												1080	1082576
																												1081	1111454
																												1082	1011779
																												1083	1042049
																												1084	1144818
																												1085	1063604
																												1086	1120382
																												1087	1116746
																												1088	1078184
																												1089	107612
																												1090	1079837
																												1091	108331
																												1092	9985026
																												1093	1086651
																												1094	1070763
																												1095	1061437
																												1096	1018763
																												1097	1083298
																												1098	1002831
																												1099	9746449
																												1100	1064311
																												1101	9816373
																												1102	9748909
																												1103	1083793
																												1104	9877728
																												1105	1086282
																												1106	963382
																												1107	1039631
																												1108	1021591
																												1109	1043355
																												1110	1135225
																												1111	1041732
																												1112	9952022
																												1113	950566
																												1114	101389
																												1115	9879166
																												1116	9478638
																												1117	9522944
																												1118	1056702
																												1119	1089309
																												1120	1027908
																												1121	9800237
																												1122	1036891
																												1123	9767682
																												1124	988166
																												1125	1023254
																												1126	1051273
																												1127	1094356
																												1128	9497264
																												1129	1016689
																												1130	1058565
																												1131	1014138
																												1132	8866945
																												1133	1037647
																												1134	9817475
																												1135	9638184
																												1136	1048435
																												1137	9941704
																												1138	1017603
																												1139	9534078
																												1140	1021116
																												1141	1027071
																												1142	1045404
																												1143	9895057
																												1144	1004919
																												1145	9849136
																												1146	9744243
																												1147	926798
																												1148	102903
																												1149	10072
																												1150	1062529
																												1151	1080484
																												1152	9644944
																												1153	1000231
																												1154	1056014
																												1155	1119319
																												1156	1032607
																												1157	8900805
																												1158	1060692
																												1159	1000813
																												1160	9909439
																												1161	9628956
																												1162	1048108
																												1163	9600576
																												1164	9513773
																												1165	1047636
																												1166	1044824
																												1167	9418602
																												1168	986999
																												1169	1017947
																												1170	1003386
																												1171	9098226
																												1172	9804677
																												1173	1038625
																												1174	1045745
																												1175	9668142
																												1176	1111747
																												1177	1044598
																												1178	1016046
																												1179	1005054
																												1180	1008351
																												1181	1047634
																												1182	9732938
																												1183	9726924
																												1184	1016289
																												1185	1063726
																												1186	1121874
																												1187	1062257
																												1188	1132445
																												1189	1167515
																												1190	1121509
																												1191	113729
																												1192	1139159
																												1193	1123863
																												1194	978828
																												1195	1062813
																												1196	1057262
																												1197	1118208
																												1198	110072
																												1199	1039363
																												1200	1059377
																												1201	9818766
																												1202	1024452
																												1203	1008466
																												1204	1014552
																												1205	1034481
																												1206	943208
																												1207	1097972
																												1208	1041775
																												1209	1051009
																												1210	9049484
																												1211	1006573
																												1212	1019443
																												1213	9138893
																												1214	1010798
																												1215	1034658
																												1216	7861983
																												1217	7821827
																												1218	1092862
																												1219	1090255
																												1220	9863733
																												1221	9506801
																												1222	951556
																												1223	1111161
																												1224	1082542
																												1225	1033652
																												1226	9978693
																												1227	9794352
																												1228	1048103
																												1229	1102592
																												1230	1003773
																												1231	9724327
																												1232	9426283
																												1233	931319
																												1234	1005991
																												1235	9660278
																												1236	9815002
																												1237	1048801
																												1238	1050025
																												1239	1032328
																												1240	1039959
																												1241	1066263
																												1242	9683213
																												1243	9213762
																												1244	9448121
																												1245	100867
																												1246	104719
																												1247	9206147
																												1248	1023765
																												1249	8676585
																												1250	106518
																												1251	9904737
																												1252	9621823
																												1253	1016268
																												1254	1089973
																												1255	9757319
																												1256	8305432
																												1257	1044409
																												1258	9650183
																												1259	1086283
																												1260	9338124
																												1261	1037447
																												1262	9489891
																												1263	1028251
																												1264	1060456
																												1265	8866943
																												1266	9742921
																												1267	1012879
																												1268	1082039
																												1269	9956845
																												1270	1021456
																												1271	1008135
																												1272	9658202
																												1273	9948009
																												1274	9672338
																												1275	1048131
																												1276	1017018
																												1277	5159852
																												1278	7515488
																												1279	6027736
																												1280	6081577
																												1281	7615989
																												1282	8350551
																												1283	810647
																												1284	7966789
																												1285	9760215
																												1286	9914764
																												1287	9801163
																												1288	1006721
																												1289	1064571
																												1290	1041745
																												1291	1003434
																												1292	1035239
																												1293	1005306
																												1294	1026257
																												1295	9625072
																												1296	110255
																												1297	1109855
																												1298	1093162
																												1299	1016362
																												1300	1006991
																												1301	1048601
																												1302	9650105
																												1303	9851209
																												1304	10.92
																												1305	1031543
																												1306	9275013
																												1307	9815125
																												1308	1072302
																												1309	9363375
																												1310	1021488
																												1311	1091464
																												1312	1003421
																												1313	1126575
																												1314	7965506
																												1315	8968668
																												1316	8761804
																												1317	8861773
																												1318	8478163
																												1319	8674351
																												1320	9189854
																												1321	8029981
																												1322	9196745
																												1323	8960373
																												1324	9240538
																												1325	9542398
																												1326	9531415
																												1327	7825606
																												1328	7973096
																												1329	9019923
																												1330	8931037
																												1331	8487629
																												1332	870911
																												1333	9580183
																												1334	983473
																												1335	885467
																												1336	9481656
																												1337	9607265
																												1338	8094998
																												1339	8153131
																												1340	9160277
																												1341	4357764
																												1342	4331579
																												1343	9701545
																												1344	9804626
																												1345	8357554
																												1346	9603988
																												1347	9003359
																												1348	1099502
																												1349	1141745
																												1350	1072612
																												1351	1065577
																												1352	1089161
																												1353	1114102
																												1354	1036558
																												1355	1077684
																												1356	1131642
																												1357	9019598
																												1358	1128563
																												1359	1077106
																												1360	114316
																												1361	1084952
																												1362	1095186
																												1363	1100316
																												1364	1214753
																												1365	1160282
																												1366	1122855
																												1367	1221938
																												1368	1068116
																												1369	1171744
																												1370	1158791
																												1371	1054116
																												1372	1200717
																												1373	1235497
																												1374	1033324
																												1375	1191595
																												1376	1102127
																												1377	1021156
																												1378	1093534
																												1379	1023972
																												1380	1111454
																												1381	1156139
																												1382	1124361
																												1383	109343
																												1384	1172345
																												1385	115483
																												1386	1100934
																												1387	1119502
																												1388	125079
																												1389	1134321
																												1390	1096776
																												1391	112594
																												1392	1102374
																												1393	1254723
																												1394	1120493
																												1395	1198795
																												1396	1012502
																												1397	1241377
																												1398	1150761
																												1399	1100102
																												1400	1169146
																												1401	1086644
																												1402	1145647
																												1403	1008645
																												1404	9660461
																												1405	4960238
																												1406	4261269
																												1407	4512539
																												1408	3366723
																												1409	4570235
																												1410	4943649
																												1411	4883667
																												1412	4170396
																												1413	3706136
																												1414	4448212
																												1415	336886
																												1416	4773102
																												1417	4168664
																												1418	3622344
																												1419	3478284
																												1420	3720415
																												1421	3857555
																												1422	3974427
																												1423	3871561
																												1424	3561911
																												1425	3494089
																												1426	3589548
																												1427	3403527
																												1428	3279742
																												1429	8623217
																												1430	8521171
																												1431	866285
																												1432	8967305
																												1433	1003122
																												1434	9837095
																												1435	9453521
																												1436	9286357
																												1437	1014406
																												1438	1018836
																												1439	8284674
																												1440	9362509
																												1441	9378623
																												1442	8469425
																												1443	8876726
																												1444	8245325
																												1445	9385983
																												1446	891943
																												1447	8157683
																												1448	8419268
																												1449	8329739
																												1450	1029276
																												1451	9392548
																												1452	9470819
																												1453	8778043
																												1454	8686611
																												1455	9242243
																												1456	9187085
																												1457	9309518
																												1458	8901857
																												1459	9314756
																												1460	8965649
																												1461	8731287
																												1462	1021151
																												1463	9085957
																												1464	1002905
																												1465	1108378
																												1466	9104987
																												1467	9229675
																												1468	9968676
																												1469	9427454
																												1470	8998189
																												1471	963687
																												1472	9298349
																												1473	9851711
																												1474	9348295
																												1475	8966399
																												1476	8824757
																												1477	9821383
																												1478	9127151
																												1479	9814654
																												1480	8525537
																												1481	9296078
																												1482	989487
																												1483	9395061
																												1484	1030373
																												1485	9525556
																												1486	9382849
																												1487	8743474
																												1488	8160407
																												1489	8110254
																												1490	8734146
																												1491	9655701
																												1492	9155953
																												1493	8184465
																												1494	8690483
																												1495	8698991
																												1496	920605
																												1497	9539601
																												1498	1029373
																												1499	1047967
																												1500	1118886
																												1501	1074581
																												1502	1074165
																												1503	7081824
																												1504	7739648
																												1505	56641
																												1506	6467903
																												1507	7790338
																												1508	1016911
																												1509	1019488
																												1510	658757
																												1511	6036345
																												1512	5903841
																												1513	585608
																												1514	6180463
																												1515	599821
																												1516	5839841
																												1517	5855587
																												1518	5648801
																												1519	5432774
																												1520	6764168
																												1521	8317493
																												1522	8012993
																												1523	7877192
																												1524	8368338
																												1525	6128176
																												1526	8086052
																												1527	7030915
																												1528	6127363
																												1529	6583637
																												1530	6741143
																												1531	1013743
																												1532	1056171
																												1533	1028026
																												1534	1032089
																												1535	9957166
																												1536	9092966
																												1537	9684717
																												1538	9271215
																												1539	9342392
																												1540	969306
																												1541	1063873
																												1542	1035397
																												1543	9773497
																												1544	105216
																												1545	9271291
																												1546	1080656
																												1547	9417358
																												1548	1064106
																												1549	9396224
																												1550	1043959
																												1551	997092
																												1552	1005241
																												1553	1057362
																												1554	1013299
																												1555	9597919
																												1556	1016947
																												1557	1056953
																												1558	102177
																												1559	1101646
																												1560	1050895
																												1561	1025253
																												1562	1081671
																												1563	1040193
																												1564	1016235
																												1565	1056156
																												1566	1063382
																												1567	1094741
																												1568	1059582
																												1569	1052478
																												1570	1003645
																												1571	1037992
																												1572	103032
																												1573	1041952
																												1574	1088297
																												1575	1009145
																												1576	8942668
																												1577	9795341
																												1578	1017207
																												1579	1066223
																												1580	1048541
																												1581	9675627
																												1582	1094466
																												1583	9521445
																												1584	1079336
																												1585	1024475
																												1586	1021737
																												1587	1021922
																												1588	1050572
																												1589	104848
																												1590	1023472
																												1591	9943986
																												1592	101117
																												1593	9650313
																												1594	9773473
																												1595	1042559
																												1596	100467
																												1597	1007455
																												1598	1025503
																												1599	1060466
																												1600	875736
																												1601	9972948
																												1602	1017489
																												1603	9369239
																												1604	1041302
																												1605	1048465
																												1606	9916553
																												1607	1018448
																												1608	1044577
																												1609	9460091
																												1610	1039642
																												1611	1036088
																												1612	1051833
																												1613	1032355
																												1614	1024426
																												1615	1081681
																												1616	1052321
																												1617	1015445
																												1618	1021305
																												1619	9731807
																												1620	1019455
																												1621	1028758
																												1622	1030406
																												1623	1108841
																												1624	1093274
																												1625	9851762
																												1626	1081836
																												1627	1059913
																												1628	1039687
																												1629	1074371
																												1630	104566
																												1631	1051407
																												1632	1027966
																												1633	1094777
																												1634	1083124
																												1635	1148633
																												1636	9577917
																												1637	1081622
																												1638	1100988
																												1639	1086056
																												1640	1093326
																												1641	1060297
																												1642	1076241
																												1643	1044386
																												1644	1035867
																												1645	1073013
																												1646	9047321
																												1647	9782822
																												1648	1032368
																												1649	1040954
																												1650	1086263
																												1651	1086962
																												1652	1027492
																												1653	9854042
																												1654	1026049
																												1655	1052979
																												1656	98909
																												1657	9212934
																												1658	939177
																												1659	9974701
																												1660	1040228
																												1661	1030699
																												1662	1039183
																												1663	1088487
																												1664	1098986
																												1665	955142
																												1666	1015438
																												1667	1086934
																												1668	9287601
																												1669	1023787
																												1670	9707417
																												1671	8709051
																												1672	1009854
																												1673	1033161
																												1674	1014264
																												1675	9818219
																												1676	1046027
																												1677	1040967
																												1678	1019336
																												1679	1001874
																												1680	9539718
																												1681	9681463
																												1682	9673308
																												1683	9813854
																												1684	10233
																												1685	9417146
																												1686	1019298
																												1687	9950686
																												1688	9737537
																												1689	9716099
																												1690	1031197
																												1691	1024791
																												1692	1040998
																												1693	1053524
																												1694	9619806
																												1695	7540767
																												1696	7356462
																												1697	7667512
																												1698	7904477
																												1699	793177
																												1700	797671
																												1701	5646657
																												1702	5494505
																												1703	4976759
																												1704	8093997
																												1705	7448972
																												1706	7724653
																												1707	7764912
																												1708	7560874
																												1709	81696
																												1710	722231
																												1711	8240069
																												1712	7695788
																												1713	8056931
																												1714	7980047
																												1715	8332479
																												1716	7650091
																												1717	1035596
																												1718	1004362
																												1719	104148
																												1720	1025254
																												1721	1078894
																												1722	9401901
																												1723	9364563
																												1724	9998515
																												1725	1077747
																												1726	983596
																												1727	1010432
																												1728	1101816
																												1729	1036192
																												1730	1050102
																												1731	9588036
																												1732	984516
																												1733	1022612
																												1734	1105083
																												1735	1064394
																												1736	1049422
																												1737	9367868
																												1738	9881425
																												1739	9540247
																												1740	9597712
																												1741	9574168
																												1742	986049
																												1743	1006667
																												1744	1062708
																												1745	101025
																												1746	1095694
																												1747	9948207
																												1748	1096733
																												1749	114607
																												1750	9709633
																												1751	1123651
																												1752	1030448
																												1753	1042859
																												1754	1060498
																												1755	9822312
																												1756	1044218
																												1757	1042684
																												1758	9653504
																												1759	1028452
																												1760	8887437
																												1761	91319
																												1762	8976302
																												1763	9856938
																												1764	8421472
																												1765	1069158
																												1766	1073274
																												1767	9915667
																												1768	9615744
																												1769	959335
																												1770	9204343
																												1771	1031606
																												1772	102506
																												1773	1026903
																												1774	9544271
																												1775	9434288
																												1776	9687929
																												1777	1048576
																												1778	1020584
																												1779	9415236
																												1780	9838257
																												1781	1042492
																												1782	1036159
																												1783	1048154
																												1784	1038821
																												1785	1051625
																												1786	1002824
																												1787	9782789
																												1788	1013056
																												1789	1060231
																												1790	1017337
																												1791	1006048
																												1792	1063865
																												1793	1097107
																												1794	1032081
																												1795	1097505
																												1796	1031416
																												1797	1029273
																												1798	1014309
																												1799	9404399
																												1800	1000081
																												1801	9876707
																												1802	9582571
																												1803	1099953
																												1804	9830109
																												1805	966524
																												1806	1002118
																												1807	1005093
																												1808	1011085
																												1809	9997794
																												1810	1008999
																												1811	1017352
																												1812	9235129
																												1813	9977452
																												1814	1023083
																												1815	991212
																												1816	9807826
																												1817	1001151
																												1818	1056108
																												1819	9850961
																												1820	106893
																												1821	9863365
																												1822	1059642
																												1823	1031901
																												1824	9875067
																												1825	1063665
																												1826	9641549
																												1827	9853992
																												1828	1023007
																												1829	9594984
																												1830	9700586
																												1831	9676597
																												1832	101784
																												1833	1005864
																												1834	1024597
																												1835	1065985
																												1836	9377283
																												1837	9906182
																												1838	9543236
																												1839	1008806
																												1840	1076912
																												1841	1000853
																												1842	1054981
																												1843	1031063
																												1844	1083437
																												1845	1045957
																												1846	9875054
																												1847	1018299
																												1848	1030094
																												1849	1051644
																												1850	9922061
																												1851	1046947
																												1852	1054627
																												1853	1064199
																												1854	9878309
																												1855	1066208
																												1856	9992351
																												1857	9456322
																												1858	980617
																												1859	9749468
																												1860	1075604
																												1861	1084837
																												1862	1063875
																												1863	1058728
																												1864	1030877
																												1865	9614729
																												1866	9924257
																												1867	9336205
																												1868	8779686
																												1869	9747125
																												1870	7650991
																												1871	9759091
																												1872	1067796
																												1873	939667
																												1874	1019861
																												1875	9927855
																												1876	1007646
																												1877	9581129
																												1878	9580416
																												1879	9700557
																												1880	100389
																												1881	9850754
																												1882	1005015
																												1883	9720827
																												1884	9346201
																												1885	9253062
																												1886	9490023
																												1887	9834985
																												1888	9710293
																												1889	1012495
																												1890	9871058
																												1891	933526
																												1892	1016738
																												1893	9435383
																												1894	9944178
																												1895	9363873
																												1896	958052
																												1897	9639285
																												1898	9934108
																												1899	9521367
																												1900	9894101
																												1901	1023328
																												1902	1009254
																												1903	1006818
																												1904	1013455
																												1905	1025047
																												1906	9325712
																												1907	913596
																												1908	9484261
																												1909	9984145
																												1910	1026786
																												1911	102872
																												1912	9925882
																												1913	9696381
																												1914	9992591
																												1915	1006031
																												1916	8823846
																												1917	9843879
																												1918	8205106
																												1919	9892068
																												1920	8338659
																												1921	1041952
																												1922	8708775
																												1923	9633768
																												1924	9750244
																												1925	1022178
																												1926	1002706
																												1927	9198561
																												1928	8989141
																												1929	9862503
																												1930	9465167
																												1931	101573
																												1932	9219038
																												1933	9588825
																												1934	9620522
																												1935	968033
																												1936	7697235
																												1937	8408557
																												1938	8243787
																												1939	9554241
																												1940	9107101
																												1941	8680226
																												1942	9564845
																												1943	8869852
																												1944	1028554
																												1945	8157039
																												1946	9871597
																												1947	967697
																												1948	8569404
																												1949	9483102
																												1950	96152
																												1951	9806607
																												1952	9117779
																												1953	9292948
																												1954	9770205
																												1955	9196919
																												1956	9593327
																												1957	9177374
																												1958	5343338
																												1959	5257936
																												1960	7682059
																												1961	7530958
																												1962	7293736
																												1963	8156518
																												1964	9844501
																												1965	9055387
																												1966	9190384
																												1967	8910042
																												1968	9072716
																												1969	8940914
																												1970	8255564
																												1971	9031911
																												1972	9352307
																												1973	9599448
																												1974	8680752
																												1975	9687176
																												1976	9299859
																												1977	9210632
																												1978	9066385
																												1979	9853525
																												1980	9487774
																												1981	7756322
																												1982	8810925
																												1983	9298128
																												1984	922676
																												1985	9396027
																												1986	9504351
																												1987	8780351
																												1988	9753354
																												1989	9397278
																												1990	9683117
																												1991	9139842
																												1992	9574982
																												1993	9333948
																												1994	9329933
																												1995	9912244
																												1996	9492461
																												1997	9591379
[truncated: 4,462 more rows]

## Sheet: Supplementary Fig. 6 
Calibration S200 10/300	V_0 (ml)	V_C (ml)	V_E (ml)	MW (Da)	K_av		Extiction	Mw	Ex. Co.
Ribonuclease A	8.11	23.562	19.08	13700	0.70994		pET-bsAcuA	25615	46950
Carbonic Anhydrase	8.11	23.562	17.38	29000	0.599922		pET-bsAcsA	66174.4	127800
Ovalbumin	8.11	23.562	16	44000	0.510614
Covalbumin	8.11	23.562	15.01	75000	0.446544
Aldolase	8.11	23.562	13.85	158000	0.371473
Ferritin	8.11	23.562	11.88	440000	0.243981
Thyroglobulin	8.11	23.562	10.09	669000	0.128139
Blue Dextran	8.11
Sample	V_0 (ml)	V_C (ml)	V_E (ml)	K_av	MW (Da)
S	8.11	23.562	13.67	0.359824	156682
SA	8.11	23.562	12.96	0.313875	217548
SA97A	8.11	23.562	13.1	0.322936	203915
SA135A	8.11	23.562	13.1	0.322936	203915
SA139A	8.11	23.562	12.89	0.309345	224703
SA140A	8.11	23.562	12.97	0.314522	216545
SA140F	8.11	23.562	12.97	0.314522	216545
SA135Q	8.11	23.562	12.87	0.308051	226790
SA135Q97Q	8.11	23.562	13.42	0.343645	175876
A	8.11	23.562	17.76	0.624515	23654.9
AS473A	8.11	23.562	13.28	0.334585	187635
AS477A	8.11	23.562	13.29	0.335232	186770
AS549R	8.11	23.562	13.01	0.317111	212578
AS549Q	8.11	23.562	13.33	0.33782	183348

## Sheet: Supplementary Fig. 8a
Calibration S200 10/300	V_0 (ml)	V_C (ml)	V_E (ml)	MW (Da)	K_av		Extiction	Mw	Ex. Co.
Ribonuclease A	8.72	23.562	19.86	13700	0.750573		pET-bsAcuA	25615	46950
Carbonic Anhydrase	8.72	23.562	18.3	29000	0.645466		pET-bsAcsA	66174.4	127800
Ovalbumin	8.72	23.562	16.6	44000	0.530926
Covalbumin	8.72	23.562	15.72	75000	0.471635
Aldolase	8.72	23.562	14.44	158000	0.385393
Ferritin	8.72	23.562	11.24	440000	0.169788
Thyroglobulin	8.72
Blue Dextran	8.72
Sample	V_0 (ml)	V_C (ml)	V_E (ml)	K_av	MW (Da)
SA85A	8.72	23.562	13.66	0.332839	182049
SA85Q	8.72	23.562	13.53	0.32408	192099
SA102Q	8.72	23.562	13.66	0.332839	182049
SA85Q97Q	8.72	23.562	13.7	0.335534	179063

## Sheet: Supplementary Fig. 8b
Calibration S200 10/300	V_0 (ml)	V_C (ml)	V_E (ml)	MW (Da)	K_av
Blue Dextran	7.89			2000000
Thyroglobulin	7.89	23.562	9.63	669000	0.111026
Ribonuclease A	7.89	23.562	20.16	13700	0.782925
Aldolase	7.89	23.562	14.05	158000	0.393058
Covalbumin	7.89	23.562	15.65	75000	0.495151
Ovalbumin	7.89	23.562	16.51	44000	0.550026
Carbonic Anhydrase	7.89	23.562	18.29	29000	0.663604
Sample	V_0 (ml)	V_C (ml)	V_E (ml)	K_av	MW (Da)	real MW	Oligomeric state
BsAcsA	7.89	23.562	13.68	0.369449	170948	64892	2.63435
CbAcsA	7.89	23.562	15.75	0.501531	77878.7	72794.4	1.06984
CbAcsA	7.89	23.562	15.47	0.483665	86617.3	72794.4	1.18989

## Sheet: Supplementary Fig. 10a
		with AcP and CoA
			Value 1	Value 2	Value 3		mean	sd
		AcuA	0.1637	0.1121	0.1097		0.1285	0.0305077
		AcsA	0.0248	0.0042	-0.0059		0.0077	0.0156464
		AcsA•AcuA	0.1608	0.1154	0.1085		0.128233	0.0284138
		Pta	0.364	0.3717	0.3096		0.348433	0.0338503
		acetyl-CoA	0.1798	0.2011	0.1634		0.181433	0.018903
		control	0.0087	-0.0021	-0.015		-0.0028	0.0118655
		without AcP and CoA
			Value 1	Value 2	Value 3		mean	sd
		AcuA	0.0103	-0.0025	-0.0131		-0.00176667	0.0117172
		AcsA	0.0078	-0.0048	-0.0154		-0.00413333	0.0116144
		AcsA•AcuA	0.0077	-0.0086	-0.0175		-0.00613333	0.0127798
		Pta	0.0102	-0.0039	-0.0129		-0.0022	0.0116435
		acetyl-CoA	0.1997	0.2155	0.2532		0.2228	0.0274869
		control	0.0078	0.0062	-0.0141		-3.33333e-05	0.0122083

## Sheet: Supplementary Fig. 10d
System	all frames	main cluster
Acetyl-CoA	20.02	74.92
CoA + AcP	14	22.94
Desolfo CoA	15.93	54.77

## Sheet: Fig. 1,2,4; Supp. Fig. 2,4,10
Calibration S200 10/300	V_0 (ml)	Calibration S200 10/300	V_0 (ml)	V_C (ml)	V_E (ml)	MW (Da)	K_av
Blue Dextran	8.34	Blue Dextran	8.34
Thyroglobulin	8.34	Thyroglobulin	8.34	23.562	10.25	669000	0.125476
Ribonuclease A	8.34	Ribonuclease A	8.34	23.562	18.9	13700	0.693733
Aldolase	8.34	Aldolase	8.34	23.562	14.16	158000	0.382341
Covalbumin	8.34	Covalbumin	8.34	23.562	15.3	75000	0.457233
Ovalbumin	8.34	Ovalbumin	8.34	23.562	15.94	44000	0.499277
Carbonic Anhydrase	8.34	Carbonic Anhydrase	8.34	23.562	17.23	29000	0.584023
Sample	V_0 (ml)	Sample	V_0 (ml)	V_C (ml)	V_E (ml)	K_av	MW (Da)
A	8.34	A	8.34	23.562	17.68	0.613586	23664.5
S	8.34	S	8.34	23.562	13.75	0.355407	147678
AS	8.34	AS	8.34	23.562	12.94	0.302194	215385
Pta	8.34	Pta	8.34	23.562	14.73	0.419787	93544.3
AS+CoA	8.34	AS+CoA	8.34	23.562	13.2	0.319275	190812
AS+AcP	8.34	AS+AcP	8.34	23.562	12.94	0.302194	215385
AS+acetylCoA Peak 1	8.34	AS+acetylCoA Peak 1	8.34	23.562	13.63	0.347523	156170
AS+acetylCoA Peak 2	8.34	AS+acetylCoA Peak 2	8.34	23.562	17.48	0.600447	25975.7
AS+AcP+CoA Peak 1	8.34	AS+AcP+CoA Peak 1	8.34	23.562	13.5	0.338983	165921
AS+acetylCoA Peak 2	8.34	AS+acetylCoA Peak 2	8.34	23.562	17.41	0.595848	26836.8
	8.34	AS+acetylCoA Peak 1 (0.2 mM AcCoA)	8.34	23.562	13.43	0.334384	171422
		AS+acetylCoA Peak 2 (0.2 mM AcCoA)	8.34	23.562	17.31	0.589279	28116.8
